# Supplementary material for: Autophagy and the Mitochondrial Lon1 Protease Are Necessary for Botrytis cinerea Heat Adaptation
Source: Mol Microbiol. 2025 Jul 18;124(4):358–69. doi: 10.1111/mmi.70014 (PMC12510622; doi:10.1111/mmi.70014)
Supplement: Supplementary file 11 — Table S3. List of primers. [file MMI-124-358-s001.xlsx]

## Sheet: Sheet1
Table S3. List of primers
Oligonucleotide	Sequence 5' – 3'	Purpose
P2A-hygfor	CAGCCTTCTTAAGCAAGCTGGAGACGTCGAGGAGAACCCTGGACCTATGGCTGAACTCACCGCGA	Amplify the vector from pTZ ATG1 deletion mt_mCherry to incorporate GFP-Atg8
PolicRev	GGATCGATTGTGATGTGATG	Amplify the vector from pTZ ATG1 deletion mt_mCherry to incorporate GFP-Atg8
P2A-atg8rev	CAGCTTGCTTAAGAAGGCTGAAGTTAGTAGCTCCGCTTCCGTTGGCTTCTTCTAAAGCTT	Amplify GFP-Atg8 to fuse with pTZ ATG1 deletion mt_mCherry
Polic-GFP	CATCACATCACAATCGATCCATGGTTTCCAAGGGTGAGGT	Amplify GFP-Atg8 to fuse with pTZ ATG1 deletion mt_mCherry
		Conloy PCR to check vector construction (PTZ) and sequencing
Hyg beg rev	GAGATGCAATAGGTCAGGCTCTCGCTGAATTC	Conloy PCR to check vector construction (PTZ) and sequencing
ATG1 5' check for	CGACCGTACTAGGTTCCTCCTACACCTGC	Check 5' integration of atg1 deletion cassette to B.c genome
ATG1 3' check rev	GCACGCATACACATCTCACCGTCCTC	Check 3' integration of atg1 deletion cassette to B.c genome
Hyg end for	ATTCCCAATACGAGGTCGCCAACATCTTCTTC	Check 5' integration of atg1 deletion cassette B.c genome
pH2B end For	ACTCATCAACATCAATCTCAGCC	Check 3' integration of atg1 deletion cassette B.c genome
atg1 for	CGTGGAGGCTATTGTCAACT	To check the presence of atg1
ATG1-RT-Rev	CGAGAACTGCTTCAAGCATTCTAATGGCAG	To check the presence of atg1
amp-BCgpdF	GTAAAACGACGGCCAGTGAGATCGTAACACAGGCATAT	Amplify Bc gpd to fuse with ori-amp
ori-BcgpdR	AGCTATGACCATGATTACGCTTGTCCAAGTTCACGAGGT	Amplify Bc gpd to fuse with ori-amp
BCgpdF	CCCAGGACGTTTGCTTTCTT	Amplify 3kb pOA-BCgpd fragment to fuse to mt_mCherry-GFP-atg8-hyg
BCgpdR	GCACTACTACTACTCCTAAC	Amplify 3kb pOA-BCgpd fragment to fuse to mt_mCherry-GFP-atg8-hyg
BCgpd-Tglu	GTTAGGAGTAGTAGTAGTGCACTGTGAGAATAATTCCTG	Amplify 5.7kb mt_mCherry-GFP-atg8-hyg fragment to fuse to pOA-BCgpd
BCgpd-Tatg1	AAGAAAGCAAACGTCCTGGGGTGAATGTCGCATGCACCT	Amplify 5.7kb mt_mCherry-GFP-atg8-hyg fragment to fuse to pOA-BCgpd
M13f-amp	CTCACTGGCCGTCGTTTTACAGTGGCACTTTTCGGGGAAATG	Colony PCR to check vector construction (POA) and sequencing
Hyg end for	ATTCCCAATACGAGGTCGCCAACATCTTCTTC	Colony PCR to check vector construction (POA) and sequencing
5'BCgpd check for	TGCCAACGTCTCAGTTGTTG	Check 5' integration of gpd deletion cassette to B.c genome and homokaryotic
3'BCgpd check rev	ACCGAGACAATGATGGATGG	Check 3' integration of gpd deletion cassette to B.c genome and homokaryotic
Hyg end for	ATTCCCAATACGAGGTCGCCAACATCTTCTTC	Check 5' integration of gpd deletion cassette to B.c genome
pH2B end For	ACTCATCAACATCAATCTCAGCC	Check 3' integration of gpd deletion cassette to B.c genome
ATG1 5' Rev Hph ter hom	CCTTTTTTTTTCAGGAATTATTCTCACAGTATCCTTCTCAGTTCCTTGAAAGATCCTCCCCTC	Amplify atg1 deletion fragment to fuse wit NAT gene
ToACR-rev	ACTGTGAGAATAATTCCTG	Amplification NAT gene to fuse with atg1 deletion fragment
PoliC-for	TATGACCATGATTACGAATTC	Amplification NAT gene to fuse with atg1 deletion fragment
ATG1 5' flank for new	ATTGTACCAAGCCGCCTTCCTACTTTCAATTGC	Check 5' integration of atg1 deletion cassette with NAT to B.c genome
ATG1 3' flank rev new	GTTTCTATCAAACACCATCAATCCATCCATCCTCC	Check 3' integration of atg1 deletion cassette with NAT to B.c genome and sequencing
NAT_ORF_end_for	TGAGCGGCCTGCAGGAATTCTAGAG	Check 5' integration of atg1 deletion cassette with NAT to B.c genome and sequencing
NAT_ORF_beg_rev	TGCGGTACCGGTAAGCCGTGTC	Check 3' integration of atg1 deletion cassette with NAT to B.c genome
LON_5'_check_for_new	AATGGCACGGAGGGAGGCAG	Check presence of Δlon1 deletion cassete
LON_3'_check_rev_new	ACAGCACAGCACAGCATAGCATAGCTACC	Check presence of Δ lon1 deletion cassete
M13r-ori	GCGTAATCATGGTCATAGCTGTTACATGTGAGCAAAAGGCCAG	Amplify replication origin site
PTZ backbone for	GCGGCCGCGCTGTTTCCT	Amplify PTZ plasmid
PTZ backbone rev	TTAATTAACGTCGTGACTGG	Amplify PTZ plasmid
5'flank ATG4 for	CCAGTCACGACGTTAATTAAAGCCAGTAAGATGCTTGG	Amplify 5' flank of atg4 to fuse with pTZ and Polic-GFP-Atg8-Hyg
5'flank ATG4 rev	TTCTCACAGTTCGTGTCGGATGCACATAAG	Amplify 5' flank of atg4 to fuse with pTZ and Polic-GFP-Atg8-Hyg
Polic-GFP+ATG8 for (atg4)	CCGAACACCTAGCTCGGTACCTCGCGAATG	Amplify Polic-GFP-Atg8-Hyg to fuse with 3' flank of atg4 and 5' flank of atg4
Hyg end-GFP+ATG8 rev (atg4)	TCCGACACGAACTGTGAGAATAATTCCTGAAAAAAAAAGGG	Amplify Polic-GFP-Atg8-Hyg to fuse with 3' flank of atg4 and 5' flank of atg4
3'flank ATG4 for	GTACCGAGCTAGGTGTTCGGAGTAGGTG	Amplify 3' flank of atg4 to fuse with pTZ and Polic-GFP-Atg8-Hyg
3'flank ATG4 rev	ACAGGAAACAGCGCGGCCGCTGTGCCAATGTGACATGTC	Amplify 3' flank of atg4 to fuse with pTZ and Polic-GFP-Atg8-Hyg
5'flank ATG9 for	CCAGTCACGACGTTAATTAAATGCTGAAAGGACACTCG	Amplify 5' flank of atg9 to fuse with pTZ and Polic-GFP-Atg8-Hyg
5'flank ATG9 rev	TTCTCACAGTCCGAGTGTGTATAGGATTG	Amplify 5' flank of atg9 to fuse with pTZ and Polic-GFP-Atg8-Hyg
Polic-GFP+ATG8 for (atg9)	AAATGGGGTGAGCTCGGTACCTCGCGAATG	Amplify Polic-GFP-Atg8-Hyg to fuse with 3' flank of atg9 and 5' flank of atg9
Hyg end-GFP+ATG8 rev (atg9)	ACACACTCGGACTGTGAGAATAATTCCTGAAAAAAAAAGGG	Amplify Polic-GFP-Atg8-Hyg to fuse with 3' flank of atg9 and 5' flank of atg9
3'flank ATG9 for	GTACCGAGCTCACCCCATTTCTGTTATGG	Amplify 3' flank of atg9 to fuse with pTZ and Polic+GFP+ATG8+Hyg
3'flank ATG9 rev	ACAGGAAACAGCGCGGCCGCTCATCATTCGCGGGAGAC	Amplify 3' flank of atg9 to fuse with pTZ and Polic-GFP-Atg8-Hyg
ptz for	CGGGCCTCTTCGCTATTACG	To verify the connection of cloning DNA fragments
ptz rev	TTATGCTTCCGGCTCGTATG	To verify the connection of cloning DNA fragments
atg4 5' check for	CCGGCGAATGGTATGAAAGAGG	Check integration of atg4 deletion cassette
atg4 3' check rev	TGGGAAGTATGGGTCTGCCATC	Check integration of atg4 deletion cassette
atg4 for	TACAACTCCACCCGATAGTACC	To check the existence of atg4 gene
atg4 rev	AGGATGGGCGACCTCTGTAC	To check the existence of atg4 gene
atg9 5' check for	GTCATTTACAGGCTCGGCAG	Check integration of atg9 deletion cassette
atg9 3' check rev	TCCCATCATGTACGCCCTAG	Check integration of atg9 deletion cassette
atg9 for	TCAACAGCAACCAACACACAAG	To check the existence of atg9 gene
atg9 rev	GCGAAATTCTCTCCACGGTC	To check the existence of atg9 gene
